# Supplementary material for: Further Evidence of Anthropogenic Impact: High Levels of Multiple-Antimicrobial-Resistant Bacteria Found in Neritic-Stage Sea Turtles
Source: Antibiotics (Basel). 2024 Oct 22;13(11):998. doi: 10.3390/antibiotics13110998 (PMC11591244; doi:10.3390/antibiotics13110998)
Supplement: Supplementary file 1 [file antibiotics-13-00998-s001.zip]

Archive with 1 entries (1 files):
- antibiotics-3224683-supplementary.pdf
